# Supplementary material for: Resistance Loss in Cemented Paste Backfill Pipelines: Effect of Inlet Velocity, Particle Mass Concentration, and Particle Size
Source: Materials (Basel). 2022 May 6;15(9):3339. doi: 10.3390/ma15093339 (PMC9102405; doi:10.3390/ma15093339)
Supplement: Supplementary file 1 [file materials-15-03339-s001.zip]

Archive with 1 entries (1 files):
- materials-1681412-supplementary.pdf
